# Supplementary material for: Synergistic Antimicrobial Action of Lactoferrin-Derived Peptides and Quorum Quenching Enzymes
Source: Int J Mol Sci. 2023 Feb 10;24(4):3566. doi: 10.3390/ijms24043566 (PMC9965131; doi:10.3390/ijms24043566)
Supplement: Supplementary file 1 [file ijms-24-03566-s001.zip]

Archive with 1 entries (1 files):
- Supplementary Materials_S1.pdf
